# Supplementary material for: Vital Carbohydrate and Lipid Metabolites in Serum Involved in Energy Metabolism during Pubertal Molt of Mud Crab (Scylla paramamosain)
Source: Metabolites. 2021 Sep 23;11(10):651. doi: 10.3390/metabo11100651 (PMC8538883; doi:10.3390/metabo11100651)
Supplement: Supplementary file 1 [file metabolites-11-00651-s001.zip]

Archive with 1 entries (1 files):
- metabolites-1362204-supplementary.xlsx
