# Supplementary material for: Vital Carbohydrate and Lipid Metabolites in Serum Involved in Energy Metabolism during Pubertal Molt of Mud Crab (Scylla paramamosain)
Source: Metabolites. 2021 Sep 23;11(10):651. doi: 10.3390/metabo11100651 (PMC8538883; doi:10.3390/metabo11100651)
Supplement: Supplementary file 1 [file metabolites-11-00651-s001.zip › metabolites-1362204-supplementary.xlsx]

## Sheet: GP
Lipids Synonyms	Pre-pubertal molt	Post-pubertal molt	LIPID MAPS ID	LIPID MAPS Sub Class
PC(14:0_22:4)	6.17e-05	0.000100267	LMGP01012068	Diacylglycerophosphocholines [GP0101]
PC(O-18:1/20:4)	5.605e-05	8.12607e-05	LMGP01020157	1-alkyl,2-acylglycerophosphocholines [GP0102]
PC(O-18:1/16:0)	6.36362e-05	6.47642e-05	LMGP01020152	1-alkyl,2-acylglycerophosphocholines [GP0102]
PC(15:1_22:4)	6.58833e-05	6.95167e-05	LMGP01012071	Diacylglycerophosphocholines [GP0101]
PC(14:0_22:1)	2.035e-05	2.13167e-05	LMGP01012006	Diacylglycerophosphocholines [GP0101]
PC(14:0_18:1)	3.22233e-05	8.73937e-05	LMGP01012145	Diacylglycerophosphocholines [GP0101]
LPC(P-17:0)	4.72833e-05	7.75667e-06	LMGP01070007	1Z-alkenylglycerophosphocholines [GP0107]
LPC(O-18:1)	4.31833e-05	4.73833e-06	LMGP01060034	Monoalkylglycerophosphocholines [GP0106]
LPC(O-16:1)	2.90333e-05	9.675e-06	LMGP01060028	Monoalkylglycerophosphocholines [GP0106]
LPC(O-14:0)	7.48603e-05	2.19e-05	LMGP01060007	Monoalkylglycerophosphocholines [GP0106]
LPC(20:5)	2.86167e-05	8.55333e-06	LMGP01050050	Monoacylglycerophosphocholines [GP0105]
LPC(16:0/0:0)	7.78508e-05	2.63167e-05	LMGP01050018	Monoacylglycerophosphocholines [GP0105]
LPC(22:6)	5.17667e-05	1.42217e-05	LMGP01050056	Monoacylglycerophosphocholines [GP0105]
LPC(22:5)	7.87333e-06	1.83417e-06	LMGP01050142	Monoacylglycerophosphocholines [GP0105]
LPE(20:5)	2.98167e-05	2.525e-05	LMGP02050027	Monoacylglycerophosphoethanolamines [GP0205]
LPE(18:1)	2.66527e-05	7.48167e-06	LMGP02050004	Monoacylglycerophosphoethanolamines [GP0205]
PE(18:0)	2.45867e-05	2.775e-06	LMGP02050001	Monoacylglycerophosphoethanolamines [GP0205]
PE(16:0)	1.12188e-05	4.78167e-06	LMGP02050002	Monoacylglycerophosphoethanolamines [GP0205]
LPE(22:6)	3.90167e-05	2.88833e-05	LMGP02050013	Monoacylglycerophosphoethanolamines [GP0205]
LPE(20:4)	1.121e-05	7.88e-06	LMGP02050051	Monoacylglycerophosphoethanolamines [GP0205]
